# Supplementary material for: Chirality-Dependent Anti-Inflammatory Effect of Glutathione after Spinal Cord Injury in an Animal Model
Source: Pharmaceuticals (Basel). 2021 Aug 12;14(8):792. doi: 10.3390/ph14080792 (PMC8398565; doi:10.3390/ph14080792)
Supplement: Supplementary file 1 [file pharmaceuticals-14-00792-s001.zip]

Archive with 1 entries (1 files):
- pharmaceuticals-1297759-supplementary.pdf
